# Supplementary material for: Baculovirus Display of Varicella–Zoster Virus Glycoprotein E Induces Robust Humoral and Cellular Immune Responses in Mice
Source: Viruses. 2022 Aug 16;14(8):1785. doi: 10.3390/v14081785 (PMC9416595; doi:10.3390/v14081785)
Supplement: Supplementary file 1 [file viruses-14-01785-s001.zip]

Archive with 1 entries (1 files):
- viruses-1876853-supplementary.pdf
